# Supplementary material for: Aspirin Use and Liver-Related Outcomes in Metabolic Dysfunction-Associated Steatotic Liver Disease: A Systematic Review and Meta-Analysis
Source: Biomedicines. 2026 May 30;14(6):1249. doi: 10.3390/biomedicines14061249 (PMC13296613; doi:10.3390/biomedicines14061249)
Supplement: Supplementary file 1 [file biomedicines-14-01249-s001.zip]

Archive with 1 entries (1 files):
- biomedicines-4287304-supplementary.pdf
